# Supplementary material for: Facile Synthesis of Fe3O4@Au/PPy-DOX Nanoplatform with Enhanced Glutathione Depletion and Controllable Drug Delivery for Enhanced Cancer Therapeutic Efficacy
Source: Molecules. 2022 Jun 22;27(13):4003. doi: 10.3390/molecules27134003 (PMC9268512; doi:10.3390/molecules27134003)
Supplement: Supplementary file 1 [file molecules-27-04003-s001.zip]

Archive with 1 entries (1 files):
- molecules-1740894-supplementary.pdf
